# Supplementary material for: Doxycycline Attenuates Pig Intestinal Microbial Interactions and Changes Microbial Metabolic Pathways
Source: Animals (Basel). 2023 Apr 10;13(8):1293. doi: 10.3390/ani13081293 (PMC10135356; doi:10.3390/ani13081293)
Supplement: Supplementary file 1 [file animals-13-01293-s001.zip]

Archive with 1 entries (1 files):
- animals-2246626-supplementary.pdf
